# Supplementary material for: Metastasis-Related Signature for Clinically Predicting Prognosis and Tumor Immune Microenvironment of Osteosarcoma Patients
Source: Mol Biotechnol. 2023 Feb 20;65(11):1836–45. doi: 10.1007/s12033-023-00681-7 (PMC10518285; doi:10.1007/s12033-023-00681-7)
Supplement: Supplementary file 1 — Supplementary file1 (XLSX 23 KB) [file 12033_2023_681_MOESM1_ESM.xlsx]

## Sheet: diffLab
Supplement table 1 The differentially expressed genes in between metastatic group and non-metastatic group (p>0.05 |LogFC|>2)
Number	Gene	logFC	P.Value	adj.P.Val
1	RP11-393I2.2	1.88215	0.000107874	0.0351511
2	CNTN2	-2.24535	5.38014e-06	0.00288465
3	DAND5	1.61969	3.13732e-06	0.00199778
4	RP3-410C9.2	-3.80889	0.000117191	0.0370386
5	ZNF204P	-2.01458	2.0847e-06	0.00153291
6	SOSTDC1	-3.12333	3.81383e-07	0.000426751
7	LINC00222	1.47577	9.10201e-05	0.0316201
8	RP1-102D24.5	1.58852	9.7049e-05	0.0219092
9	FOS	1.42129	0.000363043	0.0453557
10	CACNA1S	2.47156	0.000210014	0.0339932
11	C6orf195	1.297	8.77623e-05	0.0204913
12	RASGRF1	-1.59663	0.000262743	0.0387724
13	PKIB	-1.37811	8.83326e-05	0.0204913
14	CMYA5	2.06485	1.31535e-06	0.00102581
15	SFTPD	-1.7424	0.000200377	0.0332704
16	CASQ1	2.6767	3.8805e-08	7.6822e-05
17	IGHG1	-3.25052	9.62905e-07	0.000826044
18	RP11-320N7.2	-4.4855	3.79186e-06	0.00218018
19	LMOD2	3.33117	1.17745e-07	0.000178252
20	ACTA1	4.48022	6.02609e-26	1.55088e-21
21	PCDHA6	-2.35913	0.000129042	0.0263539
22	PRSS48	1.63931	0.000225543	0.0353937
23	SPRR2D	-3.5111	2.85929e-05	0.015409
24	AC006946.16	-1.97566	0.000430952	0.0499594
25	KIF4CP	2.66804	5.14597e-05	0.0232592
26	SMIM10	1.19159	7.84828e-06	0.00396046
27	PARD6G-AS1	1.1442	0.000266846	0.0387998
28	HMGA1	1.13966	0.000280854	0.039934
29	AC109826.1	-1.69321	2.48213e-05	0.00897316
30	IGLV2-23	-3.08327	0.000227389	0.0354672
31	MYC	1.33143	5.03544e-07	0.000498431
32	MMP1	2.34196	2.72482e-06	0.00187408
33	KRTAP13-2	3.50712	6.56208e-06	0.00551674
34	MMP3	2.15604	1.92824e-05	0.00751896
35	HERC5	-1.1263	7.77775e-05	0.0185341
36	ASTN1	-2.64641	2.37351e-05	0.00872636
37	IGKV1-5	-3.32	2.76714e-06	0.00187408
38	CTB-58E17.3	1.11753	5.75027e-05	0.0159128
39	CNR1	-2.32387	3.57627e-06	0.00214044
40	OOEP	-2.50955	1.53858e-05	0.00649129
41	PPP1R27	2.92732	2.91574e-10	1.25066e-06
42	RP11-455F5.3	-1.12812	0.000275189	0.0395658
43	POU2F2	-1.00526	0.000420388	0.0491777
44	PMAIP1	1.1482	1.50453e-05	0.00645342
45	TRIM16L	-1.04565	0.000204527	0.0337417
46	CCL3L3	1.39321	0.000164045	0.0291164
47	C9orf66	-1.51583	3.44536e-05	0.0118226
48	GZMA	-2.2042	4.11388e-06	0.00230162
49	LRRC4B	-2.23478	9.64772e-06	0.00459803
50	MIR155HG	1.25027	0.000163141	0.0291164
51	PADI2	1.77481	0.000209145	0.0339932
52	CTD-2527I21.5	1.37363	0.000301891	0.0411082
53	PVT1	1.51193	2.28812e-07	0.00032715
54	RP11-403P17.4	-1.19979	0.000331434	0.0426489
55	CNOT4P1	3.41548	0.000157659	0.0424821
56	KIF19	1.27732	0.000104833	0.0228642
57	CTC-232P5.1	1.03697	0.00013807	0.027125
58	GBX2	-1.7516	0.000400655	0.0481835
59	ZNF676	-2.37124	0.000141273	0.0273369
60	TCAP	1.55072	1.74605e-05	0.0070213
61	WNT7B	1.60354	0.000263645	0.0387724
62	TNNC2	2.36892	4.10389e-09	1.32022e-05
63	GPR141	-1.27588	0.000154154	0.0285419
64	SLC6A20	-1.71902	0.000416702	0.0491777
65	TCF24	-2.40939	0.000113323	0.0242493
66	SLC27A5	1.31746	8.78856e-08	0.000150788
67	CH507-513H4.4	-3.80395	3.18267e-06	0.00199778
68	AC007131.1	-4.1622	7.9654e-06	0.00631746
69	ANKRD22	-1.9452	4.90973e-05	0.014597
70	IGFN1	2.38861	0.000180166	0.0315425
71	LYPD6B	-2.34178	7.15963e-05	0.0177953
72	CELF2	-1.15137	0.000217547	0.0347751
73	IGLV2-8	-3.76867	0.000159488	0.0289056
74	JPH4	-2.61779	4.74906e-07	0.000488887
75	PRG4	1.92496	3.54202e-06	0.00214044
76	CYTL1	-1.6374	7.02616e-05	0.0177953
77	ZNF488	-1.81625	0.000215699	0.0346952
78	RP11-34P13.15	-1.79786	0.00015304	0.0285409
79	MYOZ1	1.79825	0.000135578	0.0268402
80	LINC01224	-2.03174	0.000191673	0.0324533
81	SRL	1.76327	2.43537e-06	0.00174102
82	IGLV1-51	-1.99144	7.76885e-05	0.0185341
83	RP4-654C18.1	1.79916	1.4497e-05	0.00632363
84	IGLC2	-3.72694	1.08894e-07	0.000175155
85	HOOK1	-2.12901	6.46061e-05	0.0169663
86	BNIP3P30	-4.35614	1.68548e-06	0.00127581
87	NUDT10	-2.5218	4.14331e-07	0.000444301
88	RP11-362F19.1	-2.09907	0.000127773	0.0263539
89	LINC01535	1.35806	2.58065e-05	0.00909803
90	ATP1B2	-1.7393	3.7744e-05	0.0122959
91	L1CAM	-2.36078	5.26221e-05	0.0152167
92	HOXC12	-3.53298	3.62882e-07	0.000424506
93	GADD45GIP1	1.08356	3.56309e-07	0.000424506
94	IGFBPL1	-2.83732	0.000181439	0.0315507
95	CTBP2P6	1.98746	7.87525e-05	0.0282937
96	MYL2	4.37534	3.76341e-05	0.0122959
97	IGLV3-21	-3.10624	0.000156786	0.0286173
98	IGLC3	-2.9197	6.33222e-05	0.0168006
99	ZNF280A	-2.84371	5.88435e-06	0.00309061
100	SORCS1	-2.3464	9.30287e-05	0.0211875
101	IGF2	-2.02452	3.03619e-06	0.00199778
102	AC126365.1	-1.87406	7.4802e-05	0.0183343
103	ZNF295-AS1	2.06153	3.33847e-07	0.000424506
104	SORL1	-1.10274	0.000198588	0.0332704
105	CTD-3014M21.1	1.46694	5.31118e-06	0.00288465
106	EIF5AP3	1.40105	1.79752e-05	0.00711706
107	FAR2P1	-2.83929	0.000266448	0.0387998
108	FP236383.12	-2.40075	0.000149323	0.0282571
109	DNAH2	-2.02497	0.00031005	0.0419418
110	LAMA5-AS1	1.7213	0.000301703	0.0411082
111	GATA4	-3.00114	2.78934e-05	0.00970089
112	NUDT16P1	-1.29923	0.000128024	0.0263539
113	GRID2	-2.41615	0.000224156	0.0353918
114	AC015933.2	1.313	7.19114e-05	0.0177953
115	ACKR4	1.21355	0.000349457	0.0443035
116	KCNC3	-1.32931	0.000185485	0.0318243
117	KLHL40	3.0145	0.000146963	0.0414605
118	KLHL41	2.46345	3.84302e-08	7.6822e-05
119	HRH2	-1.47435	5.4836e-05	0.0156806
120	XKR9	-1.9496	7.80926e-06	0.00396046
121	MORC1	-1.78003	0.000419591	0.0491777
122	WNT16	2.25565	2.14008e-05	0.00809959
123	TRIM6	-1.10979	0.000221971	0.0352632
124	IGKC	-3.01365	1.39409e-05	0.00629445
125	RP11-642A1.2	1.1445	0.000371475	0.0459628
126	TNFRSF21	-1.09825	9.26432e-06	0.00456434
127	DDX43	-2.55303	3.85735e-08	7.6822e-05
128	FOSB	2.94058	6.23347e-11	3.20849e-07
129	NNAT	1.5155	5.71129e-05	0.0159128
130	GPR64	-1.25541	0.000161842	0.0291164
131	LIN7A	-1.54594	1.73034e-05	0.0070213
132	NEB	2.75287	1.57378e-11	1.01257e-07
133	MTND1P23	2.10728	1.11664e-05	0.00513176
134	SV2C	-2.0382	0.000329224	0.0426489
135	ATP1B4	2.33826	0.000299854	0.0411082
136	PCDHA5	-2.32536	0.000111414	0.0240954
137	CH507-513H4.3	-3.32511	7.24079e-07	0.000665532
138	TSPEAR-AS1	-1.74544	0.000280513	0.039934
139	TP53	-3.17437	1.138e-09	4.18394e-06
140	AC007319.1	-1.9839	0.000135528	0.0268402
141	TPTEP1	-2.91578	4.64137e-08	8.53216e-05
142	FMO1	-1.81325	0.000183871	0.0317592
143	EFHC2	-1.08533	0.000208449	0.0339932
144	JUNB	1.00558	4.18953e-05	0.013149
145	MAT1A	-2.93611	2.51036e-05	0.00897316
146	JAK3	-1.03414	0.000339745	0.0435008
147	CP	1.46905	0.00030018	0.0411082
148	C9orf135	2.10841	0.000188659	0.0321545
149	FMO3	-1.41008	0.00014532	0.0277034
150	MESP1	1.2886	3.5398e-05	0.0119869
151	DNAH8	-1.69561	0.000237152	0.0367093
152	MAGEA11	-3.01663	3.82397e-05	0.0123017
153	APOBEC3D	-1.07104	0.000122939	0.0259341
154	OPN4	2.15509	0.000247403	0.0376755
155	IGJ	-2.82969	3.26323e-07	0.000424506
156	IGKV3-15	-3.34215	1.25269e-06	0.00100748
157	RP11-177A2.5	1.9817	3.33176e-05	0.0177279
158	C5orf17	-2.57935	0.000424283	0.0494088
159	ZNF208	-1.87777	0.000270969	0.0391779
160	RP11-1007I13.4	-4.37284	5.76778e-05	0.0242003
161	C15orf59	-1.25026	0.00034795	0.0443035
162	PRAC2	-2.51074	0.000238206	0.0367093
163	RSPO3	-2.19096	4.56686e-05	0.013992
164	IGHM	-2.15755	0.00025619	0.0383332
165	MEIS3	-1.72166	1.02215e-06	0.000848585
166	ABCA4	1.54293	0.000199228	0.0332704
167	LINC01290	1.58196	5.81476e-05	0.0159201
168	LDB3	2.13668	1.43025e-08	4.08989e-05
169	MYBPC1	5.38267	5.74894e-14	7.39774e-10
170	KCNJ6	-1.98622	0.000410514	0.048912
171	NRAP	4.09657	6.15957e-13	5.28409e-09
172	RP11-78O7.3	-3.54827	2.19101e-05	0.0129717
173	EPYC	-2.96419	1.09299e-05	0.00511438
174	PDE1B	-1.2058	0.000150588	0.0282886
175	ST6GALNAC5	-2.32991	9.49352e-07	0.000826044
176	TAC4	2.68441	3.00664e-08	7.6822e-05
177	IGLV2-14	-3.07801	0.000259714	0.0386358
178	TRAPPC1	-1.05918	0.000318896	0.0420877
179	AIFM1P1	2.38416	7.64463e-05	0.0281843
180	PCDHA7	-1.90987	5.24306e-05	0.0152167
181	ZDBF2	-1.72002	0.000100526	0.0224969
182	GZMB	-2.05328	6.70214e-05	0.0174229
183	RP11-166B2.1	-1.77882	2.0365e-05	0.00782261
184	MAGEA4	-4.1368	0.000104203	0.0228642
185	GUCY1A3	-1.16215	0.000399631	0.0481835
186	SYT2	-1.99545	4.09218e-05	0.013002
187	C15orf43	2.7675	0.000137056	0.0402879
188	DRD2	-1.75238	8.83794e-05	0.0204913
189	TRABD2A	-1.29801	0.000294268	0.0411082
